# Supplementary material for: Machine Learning Approach to Metabolomic Data Predicts Type 2 Diabetes Mellitus Incidence
Source: Int J Mol Sci. 2024 May 14;25(10):5331. doi: 10.3390/ijms25105331 (PMC11120685; doi:10.3390/ijms25105331)
Supplement: Supplementary file 1 [file ijms-25-05331-s001.zip]

Archive with 1 entries (1 files):
- ijms-2949963-supplementary.pdf
